# Supplementary material for: Changes in Global Longitudinal Strain after TAVI: Additional Prognostic Value over Cardiac Damage in Patients with Severe Aortic Stenosis
Source: J Clin Med. 2024 Jul 5;13(13):3945. doi: 10.3390/jcm13133945 (PMC11242647; doi:10.3390/jcm13133945)
Supplement: Supplementary file 1 [file jcm-13-03945-s001.zip]

Archive with 1 entries (1 files):
- jcm-3062120-supplementary.pdf
